# Supplementary material for: N-(2-Formamido­eth­yl)formamide
Source: Acta Crystallogr Sect E Struct Rep Online. 2008 Nov 22;64(Pt 12):o2418. doi: 10.1107/S1600536808038488 (PMC2960094; doi:10.1107/S1600536808038488)
Supplement: Supplementary file 1 [file e-64-o2418-sup1.cif]

##############################################################################
###                                                                        ###
###        Electronic paper (Acta Crystallographica Section E)             ###
###                                                                        ###
##############################################################################
#                                                                            #
# This CIF contains the data in a paper accepted for publication in Acta     #
# Crystallographica Section E. It conforms to the requirements of Notes      #
# for Authors for Section E, and has been peer reviewed under the auspices   #
# of the IUCr Commission on Journals.                                        #
#                                                                            #
# Full details of the Crystallographic Information File format               #
# are given in the paper "The Crystallographic Information File (CIF):       #
# a New Standard Archive File for Crystallography" by S. R. Hall, F. H.      #
# Allen and I. D. Brown [Acta Cryst. (1991), A47, 655-685].                  #
#                                                                            #
# The current version of the core CIF dictionary is obtainable from          #
# ftp://ftp.iucr.org/pub/cif_core.dic. The current version number is 2.4.    #
#                                                                            #
# Software is freely available for graphical display of the structure(s) in  #
# this CIF.  For information consult the CIF home page http://www.iucr.org/  #
# cif/home.html                                                              #
#                                                                            #
# This file may be used for bona fide research purposes within the           #
# scientific community so long as proper attribution is given to the journal # 
# article from which it was obtained.                                        #
#                                                                            #
##############################################################################
                                             
data_global
_audit_creation_method     'from SHELXL97 CIF and IUCr SHELXL97-template'
_journal_date_recd_electronic     2008-10-22
_journal_date_accepted     2008-11-18
_journal_name_full     'Acta Crystallographica, Section E'
_journal_year     2008
_journal_volume     64
_journal_issue     12
_journal_page_first     o2418
_journal_page_last     o2418
_journal_paper_category     QO
_journal_coeditor_code     DN2396
_publ_contact_author_name     'Yan-xue Chen'
_publ_contact_author_address
;
School of Chemical Engineering and Technology
Tianjin University
Tianjin 300072
People's Republic of China
;
_publ_contact_author_email     chenyanxue8010@yahoo.com.cn
_publ_contact_author_fax     '8622 2740 6314'
_publ_contact_author_phone     '8622 2740 6314'
_publ_section_title
;
<i>N</i>-(2-Formamidoethyl)formamide
;
loop_
    _publ_author_name
    _publ_author_address
    'Jin-hui Yang'
;
School of Materials Science and Engineering
Shijizhuang Railway Institute
Shijiazhuang 050043
People's Republic of China
;
    'Yan-xue Chen'
;
School of Chemical Engineering and Technology
Tianjin University
Tianjin 300072
People's Republic of China
;
    'Shao-hui Wang'
;
School of Materials Science and Engineering
Shijizhuang Railway Institute
Shijiazhuang 050043
People's Republic of China
;
    'Jian-lei Wang'
;
School of Materials Science and Engineering
Shijizhuang Railway Institute
Shijiazhuang 050043
People's Republic of China
;
_publ_section_synopsis     .
data_I
_chemical_name_systematic
;
<i>N</i>-(2-Formamidoethyl)formamide
;
_chemical_name_common     ?
_chemical_formula_moiety     'C4 H8 N2 O2'
_chemical_formula_sum     'C4 H8 N2 O2'
_chemical_formula_iupac     'C4 H8 N2 O2'
_chemical_formula_weight     116.12
_chemical_melting_point     ?
_symmetry_cell_setting     Orthorhombic
_symmetry_space_group_name_H-M     'P b c a'
_symmetry_space_group_name_Hall     '-P 2ac 2ab'
loop_
    _symmetry_equiv_pos_as_xyz
    'x, y, z'
    '-x+1/2, -y, z+1/2'
    '-x, y+1/2, -z+1/2'
    'x+1/2, -y+1/2, -z'
    '-x, -y, -z'
    'x-1/2, y, -z-1/2'
    'x, -y-1/2, z-1/2'
    '-x-1/2, y-1/2, z'
_cell_length_a     8.7138(17)
_cell_length_b     6.6714(13)
_cell_length_c     9.3162(19)
_cell_angle_alpha     90.00
_cell_angle_beta     90.00
_cell_angle_gamma     90.00
_cell_volume     541.58(19)
_cell_formula_units_Z     4
_cell_measurement_reflns_used     1513
_cell_measurement_theta_min     3.053
_cell_measurement_theta_max     27.833
_cell_measurement_temperature     113(2)
_exptl_crystal_description     block
_exptl_crystal_colour     colorless
_exptl_crystal_size_max     0.32
_exptl_crystal_size_mid     0.26
_exptl_crystal_size_min     0.16
_exptl_crystal_density_diffrn     1.424
_exptl_crystal_density_meas     ?
_exptl_crystal_density_method     'not measured'
_exptl_crystal_F_000     248
_exptl_absorpt_coefficient_mu     0.115
_exptl_absorpt_correction_type     multi-scan
_exptl_absorpt_process_details     '(CrystalClear; Rigaku, 2005)'
_exptl_absorpt_correction_T_min     0.9642
_exptl_absorpt_correction_T_max     0.9819
_exptl_special_details
;
;
_diffrn_ambient_temperature     113(2)
_diffrn_radiation_type     MoK\a
_diffrn_radiation_wavelength     0.71073
_diffrn_radiation_source     'rotating anode'
_diffrn_radiation_monochromator     confocal
_diffrn_measurement_device_type     'Rigaku Saturn'
_diffrn_measurement_method     \w
_diffrn_detector_area_resol_mean     ?
_diffrn_reflns_number     2736
_diffrn_reflns_av_R_equivalents     0.0351
_diffrn_reflns_av_sigmaI/netI     0.0227
_diffrn_reflns_theta_min     4.38
_diffrn_reflns_theta_max     25.02
_diffrn_reflns_theta_full     25.02
_diffrn_measured_fraction_theta_max     0.983
_diffrn_measured_fraction_theta_full     0.983
_diffrn_reflns_limit_h_min     -10
_diffrn_reflns_limit_h_max     7
_diffrn_reflns_limit_k_min     -7
_diffrn_reflns_limit_k_max     7
_diffrn_reflns_limit_l_min     -9
_diffrn_reflns_limit_l_max     11
_diffrn_standards_number     0
_diffrn_standards_interval_count     0
_diffrn_standards_interval_time     0
_diffrn_standards_decay_%     0
_refine_special_details
;
Refinement of <i>F</i>^2^ against ALL reflections. The weighted <i>R</i>-factor
<i>wR</i> and goodness of fit <i>S</i> are based on <i>F</i>^2^, conventional
<i>R</i>-factors <i>R</i> are based on <i>F</i>, with <i>F</i> set to zero for
negative <i>F</i>^2^. The threshold expression of <i>F</i>^2^ >
\s(<i>F</i>^2^) is used only for calculating <i>R</i>-factors(gt) <i>etc</i>.
and is not relevant to the choice of reflections for refinement.
<i>R</i>-factors based on <i>F</i>^2^ are statistically about twice as large
as those based on <i>F</i>, and <i>R</i>- factors based on ALL data will be
even larger.
;
_reflns_number_total     467
_reflns_number_gt     431
_reflns_threshold_expression     I>2\s(I)
_refine_ls_structure_factor_coef     Fsqd
_refine_ls_matrix_type     full
_refine_ls_R_factor_all     0.0292
_refine_ls_R_factor_gt     0.0272
_refine_ls_wR_factor_gt     0.0718
_refine_ls_wR_factor_ref     0.0726
_refine_ls_goodness_of_fit_ref     1.110
_refine_ls_restrained_S_all     1.110
_refine_ls_number_reflns     467
_refine_ls_number_parameters     40
_refine_ls_number_restraints     0
_refine_ls_hydrogen_treatment     mixed
_refine_ls_weighting_scheme     calc
_refine_ls_weighting_details
         'calc w=1/[\s^2^(Fo^2^)+(0.0378P)^2^+0.1199P] where P=(Fo^2^+2Fc^2^)/3'
_atom_sites_solution_hydrogens     geom
_atom_sites_solution_primary     direct
_atom_sites_solution_secondary     difmap
_refine_ls_shift/su_max     0.000
_refine_ls_shift/su_mean     0.000
_refine_diff_density_max     0.206
_refine_diff_density_min     -0.146
_refine_ls_extinction_method     none
_refine_ls_extinction_coef     ?
loop_
    _atom_type_symbol
    _atom_type_description
    _atom_type_scat_dispersion_real
    _atom_type_scat_dispersion_imag
    _atom_type_scat_source
    'C' 'C' 0.0033 0.0016
                         'International Tables Vol C Tables 4.2.6.8 and 6.1.1.4'
    'H' 'H' 0.0000 0.0000
                         'International Tables Vol C Tables 4.2.6.8 and 6.1.1.4'
    'N' 'N' 0.0061 0.0033
                         'International Tables Vol C Tables 4.2.6.8 and 6.1.1.4'
    'O' 'O' 0.0106 0.0060
                         'International Tables Vol C Tables 4.2.6.8 and 6.1.1.4'
_computing_data_collection     'CrystalClear (Rigaku, 2005)'
_computing_cell_refinement     'CrystalClear (Rigaku, 2005)'
_computing_data_reduction     'CrystalClear (Rigaku, 2005)'
_computing_structure_solution     'SHELXS97 (Sheldrick, 2008)'
_computing_structure_refinement     'SHELXL97 (Sheldrick, 2008)'
_computing_molecular_graphics
;
ORTEPIII (Burnett & Johnson, 1996), ORTEP-3 for Windows (Farrugia,
1997) and
PLATON (Spek, 2003)
;
_computing_publication_material     'SHELXL97 (Sheldrick, 2008)'
loop_
    _atom_site_type_symbol
    _atom_site_label
    _atom_site_fract_x
    _atom_site_fract_y
    _atom_site_fract_z
    _atom_site_U_iso_or_equiv
    _atom_site_adp_type
    _atom_site_calc_flag
    _atom_site_refinement_flags
    _atom_site_occupancy
    _atom_site_disorder_assembly
    _atom_site_disorder_group
    C C1 0.26367(12) 0.50564(15) 0.69236(11) 0.0165(3) Uani d . 1 . .
    H H1 0.1616 0.4744 0.7110 0.020 Uiso calc R 1 . .
    C C2 0.45751(11) 0.59669(16) 0.51762(12) 0.0158(3) Uani d . 1 . .
    H H2A 0.5102 0.6659 0.5948 0.019 Uiso calc R 1 . .
    H H2B 0.4575 0.6835 0.4341 0.019 Uiso calc R 1 . .
    N N1 0.30073(10) 0.55554(13) 0.56027(10) 0.0160(3) Uani d . 1 . .
    H H1A 0.2325(15) 0.5444(19) 0.4965(17) 0.019 Uiso d . 1 . .
    O O1 0.35499(8) 0.49743(11) 0.79307(8) 0.0209(3) Uani d . 1 . .
loop_
    _atom_site_aniso_label
    _atom_site_aniso_U_11
    _atom_site_aniso_U_22
    _atom_site_aniso_U_33
    _atom_site_aniso_U_12
    _atom_site_aniso_U_13
    _atom_site_aniso_U_23
    C1 0.0155(5) 0.0165(6) 0.0175(6) 0.0003(4) 0.0024(5) -0.0025(4)
    C2 0.0170(6) 0.0170(6) 0.0133(6) -0.0011(4) 0.0004(4) 0.0009(4)
    N1 0.0140(5) 0.0196(5) 0.0143(5) 0.0010(4) -0.0027(3) -0.0015(4)
    O1 0.0200(4) 0.0288(5) 0.0139(5) -0.0006(3) -0.0002(3) 0.0012(3)
_geom_special_details
;
 All esds (except the esd in the dihedral angle between two l.s. planes)
 are estimated using the full covariance matrix.  The cell esds are taken
 into account individually in the estimation of esds in distances, angles
 and torsion angles; correlations between esds in cell parameters are only
 used when they are defined by crystal symmetry.  An approximate (isotropic)
 treatment of cell esds is used for estimating esds involving l.s. planes.
;
loop_
    _geom_bond_atom_site_label_1
    _geom_bond_atom_site_label_2
    _geom_bond_site_symmetry_2
    _geom_bond_distance
    _geom_bond_publ_flag
    C1 O1 . 1.2314(13) ?
    C1 N1 . 1.3151(14) ?
    C1 H1 . 0.9300 ?
    C2 N1 . 1.4490(15) ?
    C2 C2 5_666 1.523(2) ?
    C2 H2A . 0.9700 ?
    C2 H2B . 0.9700 ?
    N1 H1A . 0.844(15) ?
loop_
    _geom_angle_atom_site_label_1
    _geom_angle_atom_site_label_2
    _geom_angle_atom_site_label_3
    _geom_angle_site_symmetry_1
    _geom_angle_site_symmetry_3
    _geom_angle
    _geom_angle_publ_flag
    O1 C1 N1 . . 124.44(10) ?
    O1 C1 H1 . . 117.8 ?
    N1 C1 H1 . . 117.8 ?
    N1 C2 C2 . 5_666 110.91(11) ?
    N1 C2 H2A . . 109.5 ?
    C2 C2 H2A 5_666 . 109.5 ?
    N1 C2 H2B . . 109.5 ?
    C2 C2 H2B 5_666 . 109.5 ?
    H2A C2 H2B . . 108.0 ?
    C1 N1 C2 . . 122.41(9) ?
    C1 N1 H1A . . 117.6(9) ?
    C2 N1 H1A . . 119.2(9) ?
loop_
    _geom_hbond_atom_site_label_D
    _geom_hbond_atom_site_label_H
    _geom_hbond_atom_site_label_A
    _geom_hbond_site_symmetry_A
    _geom_hbond_distance_DH
    _geom_hbond_distance_HA
    _geom_hbond_distance_DA
    _geom_hbond_angle_DHA
    N1 H1A O1 2_564 0.844(15) 2.062(16) 2.8570(13) 156.9(12)
