# Supplementary material for: N-(2-Formamido­eth­yl)formamide
Source: Acta Crystallogr Sect E Struct Rep Online. 2008 Nov 22;64(Pt 12):o2418. doi: 10.1107/S1600536808038488 (PMC2960094; doi:10.1107/S1600536808038488)
Supplement: Supplementary file 2 [file e-64-o2418-Isup2.hkl]

# 
# h,k,l, Fc-squared, Fo-squared, sigma(Fo-squared) and status flag 
# 
data_I
_shelx_title ' R80915E1 in Pbca' 
_shelx_refln_list_code          4 
_shelx_F_calc_maximum       44.32 
_exptl_crystal_F_000       248.00 
_reflns_d_resolution_high  0.8403 
 
loop_ 
 _symmetry_equiv_pos_as_xyz 
 'x, y, z' 
 '-x+1/2, -y, z+1/2' 
 '-x, y+1/2, -z+1/2' 
 'x+1/2, -y+1/2, -z' 
 '-x, -y, -z' 
 'x-1/2, y, -z-1/2' 
 'x, -y-1/2, z-1/2' 
 '-x-1/2, y-1/2, z' 
 
_cell_length_a     8.7138 
_cell_length_b     6.6714 
_cell_length_c     9.3162 
_cell_angle_alpha  90.000 
_cell_angle_beta   90.000 
_cell_angle_gamma  90.000 
 
_shelx_F_squared_multiplier     1.000 
 
loop_ 
 _refln_index_h 
 _refln_index_k 
 _refln_index_l 
 _refln_F_squared_calc 
 _refln_F_squared_meas 
 _refln_F_squared_sigma 
 _refln_observed_status 
   4   0   0      254.55      252.78     11.31 o 
   6   0   0      121.09      130.16      3.00 o 
   8   0   0        0.01        0.54      1.49 o 
  10   0   0      158.57      166.01      6.43 o 
   2   1   0      447.89      434.91     11.09 o 
   4   1   0       12.51       13.33      0.51 o 
   6   1   0      245.40      245.56      4.10 o 
   8   1   0        7.27        7.47      0.62 o 
  10   1   0        3.48        5.47      0.92 o 
   4   2   0        1.73        2.35      0.29 o 
   6   2   0       38.27       41.17      1.24 o 
   8   2   0       31.46       35.33      1.28 o 
  10   2   0       85.69       88.79      3.72 o 
   2   3   0      572.53      582.74      8.09 o 
   4   3   0       18.97       17.37      0.52 o 
   6   3   0      604.67      613.37     11.05 o 
   8   3   0        2.57        2.18      0.58 o 
   0   4   0     1305.71     1301.75     37.93 o 
   2   4   0     1470.94     1520.17     40.83 o 
   4   4   0       78.99       77.31      1.57 o 
   6   4   0        1.13        1.20      0.51 o 
   8   4   0      201.23      216.66      6.92 o 
   2   5   0       82.57       77.83      1.80 o 
   4   5   0      147.64      149.27      2.02 o 
   6   5   0      149.47      146.16      3.03 o 
   8   5   0       26.07       29.97      1.38 o 
   0   6   0      100.74       96.19      3.70 o 
   2   6   0      238.29      245.99      5.93 o 
   4   6   0       29.85       30.14      1.35 o 
   6   6   0        5.34        4.92      1.42 o 
   2   7   0        0.42        2.21      0.81 o 
   4   7   0      142.04      155.26      4.93 o 
   1   1   1     1549.78     1488.60     34.48 o 
   3   1   1       16.27       16.71      0.37 o 
   4   1   1      864.33      918.43      4.33 o 
   5   1   1      728.90      769.68      9.14 o 
   6   1   1        2.42        0.60      0.24 o 
   7   1   1      394.46      391.47      5.77 o 
   8   1   1        6.40        5.02      0.41 o 
   9   1   1        0.09        1.10      0.69 o 
  10   1   1       82.48       87.49      1.90 o 
   0   2   1      161.45      149.81      1.31 o 
   1   2   1     1133.71     1097.73     38.93 o 
   2   2   1       15.99       16.08      0.31 o 
   3   2   1       18.88       18.56      0.60 o 
   4   2   1       37.05       41.75      0.76 o 
   5   2   1      255.85      276.43      3.85 o 
   6   2   1        0.17        0.31      0.30 o 
   7   2   1      232.85      234.72      3.08 o 
   8   2   1        5.22        4.90      0.44 o 
   9   2   1        0.04        0.22      0.33 o 
   1   3   1      161.92      151.74      1.90 o 
   2   3   1     1220.12     1202.44     17.82 o 
   3   3   1       82.10       81.62      1.22 o 
   4   3   1      337.79      345.40      2.81 o 
   5   3   1       68.61       71.99      1.15 o 
   6   3   1       10.11        7.62      0.44 o 
   7   3   1       97.07      102.00      1.75 o 
   8   3   1        4.62        4.16      0.53 o 
   9   3   1       33.54       36.07      0.96 o 
   0   4   1       68.30       73.37      5.65 o 
   1   4   1      572.15      531.63      5.95 o 
   2   4   1       40.93       40.39      0.65 o 
   3   4   1       32.38       31.63      0.63 o 
   4   4   1       25.58       25.16      0.51 o 
   5   4   1       58.34       60.20      0.89 o 
   6   4   1        0.93        1.15      0.27 o 
   7   4   1      125.14      121.86      1.44 o 
   8   4   1        9.08        8.81      0.56 o 
   1   5   1      216.14      221.55      5.55 o 
   2   5   1      251.63      244.03      5.44 o 
   3   5   1        4.71        4.17      0.30 o 
   4   5   1      106.04      107.35      1.11 o 
   5   5   1        4.10        3.19      0.55 o 
   6   5   1       26.03       26.48      0.77 o 
   7   5   1        0.29        0.56      0.41 o 
   8   5   1        1.40        1.64      0.68 o 
   0   6   1       11.62       12.37      1.45 o 
   1   6   1       94.19       93.39      2.54 o 
   2   6   1       27.63       29.56      1.06 o 
   3   6   1       94.80      100.96      3.10 o 
   4   6   1       13.27       12.22      0.72 o 
   5   6   1        9.97       11.99      0.99 o 
   6   6   1        1.41        1.45      0.66 o 
   1   7   1       51.26       51.70      1.77 o 
   2   7   1       61.04       60.28      1.81 o 
   3   7   1       17.12       18.07      0.83 o 
   4   7   1       16.62       15.85      1.34 o 
   0   0   2        9.64        3.51      0.44 o 
   3   0   2     1426.86     1462.73     23.82 o 
   4   0   2     1099.48     1046.12     78.13 o 
   5   0   2      620.67      573.20      6.36 o 
   6   0   2        1.67        2.40      0.41 o 
   7   0   2        0.16        0.23      0.27 o 
   8   0   2      641.30      559.03     15.89 o 
   9   0   2       51.86       49.29      2.77 o 
  10   0   2      133.67      140.16      6.02 o 
   1   1   2       76.63       69.39      1.22 o 
   2   1   2      234.76      225.81      1.43 o 
   3   1   2       12.20       11.62      0.31 o 
   4   1   2       31.54       33.50      0.74 o 
   5   1   2       50.04       58.50      0.94 o 
   6   1   2      144.48      143.07      2.19 o 
   7   1   2        5.25        4.89      0.42 o 
   8   1   2       13.74       14.90      0.61 o 
   9   1   2        0.27        0.60      0.57 o 
  10   1   2        2.81        4.11      0.84 o 
   0   2   2     1041.68      994.24      9.84 o 
   1   2   2      450.63      400.66      3.73 o 
   2   2   2      255.28      226.65      1.83 o 
   3   2   2      706.07      686.02      4.98 o 
   4   2   2      310.02      311.02      3.36 o 
   5   2   2      513.22      495.64      5.98 o 
   6   2   2        2.70        3.04      0.36 o 
   7   2   2        1.11        1.60      0.37 o 
   8   2   2      335.92      324.77      3.96 o 
   9   2   2       26.59       29.04      1.10 o 
   1   3   2      122.68      121.23      1.59 o 
   2   3   2      334.79      338.28      4.74 o 
   3   3   2       86.05       85.89      1.36 o 
   4   3   2        2.69        2.73      0.23 o 
   5   3   2      126.19      125.21      2.26 o 
   6   3   2      326.16      327.54      2.89 o 
   7   3   2       43.83       47.24      1.18 o 
   8   3   2       19.45       20.76      0.68 o 
   9   3   2        0.45        0.97      0.45 o 
   0   4   2     1963.99     1951.37     54.52 o 
   1   4   2        9.26        9.46      0.39 o 
   2   4   2       14.97       18.59      0.44 o 
   3   4   2      256.80      245.82      3.69 o 
   4   4   2        2.11        2.28      0.24 o 
   5   4   2      171.31      170.04      2.39 o 
   6   4   2        1.24        1.28      0.38 o 
   7   4   2       39.96       39.57      0.97 o 
   8   4   2       44.45       44.55      1.05 o 
   1   5   2       13.43       13.33      0.71 o 
   2   5   2       46.22       49.08      0.99 o 
   3   5   2       84.49       81.76      1.11 o 
   4   5   2       51.95       55.99      1.25 o 
   5   5   2       64.37       58.63      1.47 o 
   6   5   2       41.84       39.09      0.93 o 
   7   5   2       32.32       33.49      1.01 o 
   0   6   2     1020.51     1065.87     48.72 o 
   1   6   2        6.88        7.45      0.66 o 
   2   6   2       43.58       42.34      1.61 o 
   3   6   2       64.83       62.98      1.37 o 
   4   6   2        9.99        8.00      0.71 o 
   5   6   2       65.07       62.36      2.40 o 
   6   6   2        0.73        0.68      0.60 o 
   1   7   2        0.02        0.43      0.48 o 
   2   7   2        0.97        1.06      0.54 o 
   3   7   2       26.48       24.34      1.02 o 
   4   7   2       83.78       99.04      3.59 o 
   2   1   3       55.76       53.12      0.75 o 
   3   1   3      301.98      324.17      3.60 o 
   4   1   3       25.36       33.51      0.73 o 
   5   1   3        3.24        4.03      0.28 o 
   6   1   3      525.85      502.90     11.18 o 
   7   1   3      125.47      136.83      1.84 o 
   8   1   3       64.08       68.92      1.79 o 
   9   1   3      161.42      151.77      6.71 o 
   0   2   3      768.42      827.25     10.03 o 
   1   2   3      203.53      200.92      2.16 o 
   2   2   3       41.42       42.53      0.62 o 
   3   2   3       78.23       82.87      0.97 o 
   4   2   3       32.62       35.94      0.66 o 
   5   2   3      150.99      156.00      2.06 o 
   6   2   3       21.18       21.98      0.64 o 
   7   2   3      150.64      153.48      3.85 o 
   8   2   3       40.90       35.79      0.98 o 
   9   2   3        3.50        4.64      0.60 o 
   1   3   3       91.35      100.61      1.42 o 
   2   3   3      143.39      130.89      2.12 o 
   3   3   3      392.40      386.76      4.56 o 
   4   3   3        1.80        1.72      0.29 o 
   5   3   3       15.80       16.53      0.63 o 
   6   3   3      120.78      120.83      3.18 o 
   7   3   3      191.82      196.32      3.13 o 
   8   3   3       37.28       41.99      1.17 o 
   9   3   3       28.71       26.10      0.91 o 
   0   4   3      460.59      429.55      9.98 o 
   1   4   3       80.12       82.66      1.41 o 
   2   4   3       98.51       89.68      1.53 o 
   3   4   3        4.54        4.67      0.31 o 
   4   4   3        9.62        7.92      0.44 o 
   5   4   3       30.19       29.47      0.69 o 
   6   4   3       16.41       14.32      0.70 o 
   7   4   3       82.23       78.70      1.74 o 
   8   4   3       66.33       65.30      1.32 o 
   1   5   3       22.04       20.38      1.06 o 
   2   5   3      214.24      220.96      5.71 o 
   3   5   3      190.62      185.32      2.96 o 
   4   5   3       16.06       15.60      0.56 o 
   5   5   3       60.89       56.61      1.11 o 
   6   5   3        3.41        3.62      0.58 o 
   7   5   3      177.35      187.35      3.34 o 
   0   6   3       56.07       47.44      2.87 o 
   1   6   3        0.82        1.10      0.53 o 
   2   6   3       69.30       65.99      2.12 o 
   3   6   3       16.72       19.60      0.85 o 
   4   6   3        0.01        0.26      0.28 o 
   5   6   3       22.92       23.51      1.09 o 
   6   6   3       10.28        9.30      0.79 o 
   1   7   3        1.49        1.10      0.59 o 
   2   7   3      108.32      111.93      3.02 o 
   3   7   3       14.75       13.29      0.84 o 
   4   7   3       67.63       67.16      2.42 o 
   1   0   4     1029.39     1190.19     22.13 o 
   2   0   4        8.94       14.00      0.50 o 
   3   0   4      371.37      324.92      4.59 o 
   4   0   4        6.83        6.31      0.41 o 
   5   0   4      788.48      776.21      8.57 o 
   6   0   4       18.15       17.05      0.92 o 
   7   0   4      464.86      457.45      8.12 o 
   8   0   4        3.03        1.72      0.77 o 
   9   0   4       26.35       22.35      1.95 o 
   1   1   4       52.14       54.01      1.59 o 
   2   1   4       35.45       35.57      0.74 o 
   3   1   4        8.60        8.29      0.36 o 
   4   1   4       53.47       55.35      0.95 o 
   5   1   4       53.55       57.06      1.04 o 
   6   1   4       45.70       46.27      0.89 o 
   7   1   4       13.90       11.90      0.64 o 
   8   1   4       17.70       18.34      0.81 o 
   9   1   4        0.14        0.49      0.58 o 
   0   2   4      963.56     1011.43      7.24 o 
   1   2   4      440.52      429.98      3.39 o 
   2   2   4        7.64        4.79      0.21 o 
   3   2   4      358.91      358.58      3.26 o 
   4   2   4       19.52       17.66      0.55 o 
   5   2   4      658.39      672.99     11.12 o 
   6   2   4       23.86       22.00      0.62 o 
   7   2   4      287.06      287.78      4.25 o 
   8   2   4        3.21        3.86      0.77 o 
   9   2   4       15.24       15.96      0.86 o 
   1   3   4      143.50      143.00      3.28 o 
   2   3   4       53.18       55.36      1.32 o 
   3   3   4       44.87       44.84      0.89 o 
   4   3   4       92.84       95.00      1.41 o 
   5   3   4      179.61      178.04      2.15 o 
   6   3   4      100.21       98.37      1.80 o 
   7   3   4       77.94       79.38      1.63 o 
   8   3   4       39.41       37.36      1.10 o 
   0   4   4       11.72       13.98      0.90 o 
   1   4   4        2.01        0.96      0.42 o 
   2   4   4      138.03      128.34      2.06 o 
   3   4   4      180.96      187.96      2.44 o 
   4   4   4       72.17       63.78      1.00 o 
   5   4   4      583.11      584.76      7.21 o 
   6   4   4       12.33       11.86      0.64 o 
   7   4   4       37.44       35.23      1.09 o 
   8   4   4       34.90       35.02      1.01 o 
   1   5   4       11.19       12.47      1.05 o 
   2   5   4        0.13       -0.01      0.73 o 
   3   5   4       64.96       68.55      2.15 o 
   4   5   4        0.13        0.19      0.19 o 
   5   5   4       93.60       90.68      1.48 o 
   6   5   4        1.95        2.13      0.63 o 
   7   5   4       47.72       51.20      1.31 o 
   0   6   4        4.44        4.61      0.76 o 
   1   6   4       62.66       67.23      3.04 o 
   2   6   4       80.59       73.71      1.79 o 
   3   6   4      146.82      142.20      3.04 o 
   4   6   4       44.18       40.06      1.46 o 
   5   6   4      305.98      320.28      4.76 o 
   1   7   4        5.18        5.85      0.84 o 
   2   7   4       13.53       14.20      0.97 o 
   3   7   4       25.79       28.97      1.12 o 
   1   1   5       93.05       98.58      1.94 o 
   2   1   5      429.66      494.91      6.49 o 
   3   1   5     1113.83     1190.63     13.61 o 
   4   1   5      143.23      152.84      2.29 o 
   5   1   5       15.78       14.16      0.57 o 
   6   1   5      163.84      160.67      2.83 o 
   7   1   5      328.69      312.96      3.54 o 
   8   1   5        0.75        1.06      0.57 o 
   9   1   5       12.06       10.48      1.04 o 
   0   2   5      391.34      412.84      8.00 o 
   1   2   5        2.64        2.15      0.54 o 
   2   2   5        9.62       10.31      0.64 o 
   3   2   5       87.41       87.34      1.29 o 
   4   2   5       32.76       30.96      0.82 o 
   5   2   5       99.85       99.79      1.32 o 
   6   2   5        8.44        9.28      0.51 o 
   7   2   5       29.21       29.72      1.11 o 
   8   2   5       57.76       54.48      1.53 o 
   1   3   5      216.33      198.82      2.69 o 
   2   3   5       67.39       74.92      1.28 o 
   3   3   5      301.93      304.06      5.38 o 
   4   3   5       67.71       65.97      0.99 o 
   5   3   5       19.98       20.96      0.70 o 
   6   3   5        2.49        2.45      0.65 o 
   7   3   5      180.47      180.73      3.37 o 
   8   3   5        0.43        0.48      0.60 o 
   0   4   5      312.71      322.27      6.31 o 
   1   4   5        0.04        0.21      0.39 o 
   2   4   5       31.18       30.93      1.02 o 
   3   4   5       32.46       30.22      0.96 o 
   4   4   5       26.01       22.05      0.68 o 
   5   4   5       41.12       40.22      0.91 o 
   6   4   5       12.55       11.09      0.71 o 
   7   4   5        3.23        2.58      0.70 o 
   1   5   5      280.31      280.83      5.15 o 
   2   5   5        4.21        4.78      0.67 o 
   3   5   5        5.07        6.73      0.83 o 
   4   5   5       11.82       12.15      0.68 o 
   5   5   5       11.19       13.29      0.77 o 
   6   5   5       64.49       64.47      2.03 o 
   0   6   5       16.14       19.07      1.88 o 
   1   6   5        1.61        0.84      0.56 o 
   2   6   5       58.07       62.02      2.15 o 
   3   6   5        6.25        6.98      0.76 o 
   4   6   5        0.47        0.62      0.59 o 
   1   7   5       42.78       43.79      1.74 o 
   0   0   6       69.16       71.87      3.59 o 
   1   0   6      114.51      143.77      3.79 o 
   2   0   6       62.90       62.55      1.90 o 
   3   0   6      471.41      446.56      7.64 o 
   4   0   6       49.32       54.40      1.50 o 
   5   0   6      952.98      907.94      8.55 o 
   6   0   6       72.31       73.73      1.81 o 
   7   0   6       14.88       14.04      0.86 o 
   8   0   6       32.22       36.88      1.90 o 
   1   1   6       35.79       35.38      1.29 o 
   2   1   6        0.45        0.34      0.29 o 
   3   1   6        4.41        4.95      0.42 o 
   4   1   6       60.80       58.71      1.16 o 
   5   1   6       19.53       19.69      0.69 o 
   6   1   6        3.48        3.65      0.52 o 
   7   1   6       10.27        8.83      0.69 o 
   8   1   6       18.37       18.18      1.09 o 
   0   2   6       46.81       53.57      2.10 o 
   1   2   6       30.70       37.68      1.50 o 
   2   2   6        8.25        7.77      0.78 o 
   3   2   6      430.91      411.99      4.95 o 
   4   2   6       37.97       42.81      0.99 o 
   5   2   6      609.59      589.38      7.84 o 
   6   2   6       39.94       41.40      0.93 o 
   7   2   6        0.81        1.13      0.47 o 
   8   2   6       44.73       49.37      1.32 o 
   1   3   6      145.95      152.17      3.16 o 
   2   3   6        0.11        0.36      0.39 o 
   3   3   6       17.95       18.30      0.81 o 
   4   3   6      204.90      201.75      3.01 o 
   5   3   6       96.06       97.27      1.76 o 
   6   3   6        3.12        3.12      0.56 o 
   7   3   6       39.12       39.48      1.21 o 
   0   4   6        0.55        0.50      1.07 o 
   1   4   6        6.56        6.26      0.59 o 
   2   4   6      105.09      101.00      2.22 o 
   3   4   6      326.00      328.92      5.29 o 
   4   4   6        3.13        3.62      0.76 o 
   5   4   6      177.44      182.66      3.16 o 
   6   4   6       14.59       13.55      0.84 o 
   1   5   6       20.27       22.51      1.49 o 
   2   5   6       10.51        8.57      0.84 o 
   3   5   6       52.47       54.18      1.94 o 
   4   5   6       39.41       35.74      1.16 o 
   5   5   6       57.62       55.91      1.64 o 
   0   6   6        1.57        2.58      1.06 o 
   1   6   6       26.12       29.07      1.78 o 
   2   6   6      151.98      152.72      3.86 o 
   3   6   6      119.82      124.75      3.42 o 
   1   1   7      215.78      226.29      4.67 o 
   2   1   7      252.76      247.56      6.14 o 
   3   1   7        0.09        0.50      0.31 o 
   4   1   7       31.25       26.37      0.77 o 
   5   1   7      195.40      192.06      3.10 o 
   6   1   7      119.16      110.81      1.51 o 
   7   1   7      362.21      371.09      3.83 o 
   0   2   7      169.02      172.83      5.99 o 
   1   2   7       37.59       34.02      1.43 o 
   2   2   7        3.12        2.90      0.72 o 
   3   2   7       89.83       84.94      1.81 o 
   4   2   7       20.46       19.77      0.79 o 
   5   2   7       43.79       46.65      1.02 o 
   6   2   7        0.13        0.34      0.36 o 
   7   2   7        4.63        4.61      0.72 o 
   1   3   7       44.31       44.33      1.69 o 
   2   3   7       48.05       46.17      1.84 o 
   3   3   7       55.30       51.93      2.03 o 
   4   3   7       76.71       69.22      1.66 o 
   5   3   7       80.02       77.17      1.66 o 
   6   3   7        1.56        1.35      0.44 o 
   7   3   7      246.22      248.85      3.87 o 
   0   4   7      148.60      162.21      6.07 o 
   1   4   7       75.04       71.49      2.72 o 
   2   4   7        0.97        0.92      0.72 o 
   3   4   7       79.06       76.68      1.87 o 
   4   4   7       22.86       20.82      1.05 o 
   5   4   7       21.77       21.44      0.97 o 
   6   4   7        0.90        0.79      0.50 o 
   1   5   7        0.15        0.73      0.99 o 
   2   5   7        0.19        0.51      1.01 o 
   3   5   7      173.60      169.79      3.99 o 
   4   5   7       57.47       56.47      1.96 o 
   0   6   7        4.20        4.25      1.54 o 
   1   6   7       61.24       62.82      2.47 o 
   0   0   8      811.70      865.07     16.38 o 
   1   0   8      146.38      161.65      4.43 o 
   2   0   8      853.32      925.55     15.84 o 
   3   0   8      183.90      184.85      5.75 o 
   4   0   8        4.78        3.10      1.00 o 
   5   0   8       25.69       26.32      1.32 o 
   6   0   8        0.83        1.25      0.63 o 
   7   0   8       86.16       83.43      2.06 o 
   1   1   8       19.82       20.15      1.22 o 
   2   1   8        1.13        1.64      0.44 o 
   3   1   8        7.00        7.10      0.97 o 
   4   1   8       46.89       45.59      1.45 o 
   5   1   8        1.42        1.83      0.59 o 
   6   1   8        0.37        0.38      0.39 o 
   7   1   8        3.06        2.83      1.06 o 
   0   2   8      688.59      695.47     11.74 o 
   1   2   8       77.63       85.85      2.55 o 
   2   2   8      485.74      498.12     10.56 o 
   3   2   8       73.04       81.50      2.24 o 
   4   2   8        9.89        7.44      0.70 o 
   5   2   8       85.89       85.49      1.96 o 
   6   2   8        0.09        0.46      0.47 o 
   1   3   8       55.20       59.44      2.00 o 
   2   3   8        7.63        8.53      1.12 o 
   3   3   8       22.30       19.34      1.02 o 
   4   3   8      199.43      212.64      4.52 o 
   5   3   8        7.74        9.59      0.77 o 
   6   3   8        7.83        7.92      0.72 o 
   0   4   8      471.23      491.33     15.32 o 
   1   4   8       12.46       12.24      1.27 o 
   2   4   8       58.18       56.35      2.25 o 
   3   4   8        2.96        3.22      1.00 o 
   4   4   8       22.89       20.40      1.18 o 
   1   5   8        0.34        1.43      1.07 o 
   2   5   8       24.61       23.86      1.57 o 
   1   1   9       24.34       25.83      1.38 o 
   2   1   9       90.14       81.19      2.26 o 
   3   1   9      386.20      398.64     12.20 o 
   4   1   9      232.60      217.79      5.09 o 
   5   1   9       49.02       47.90      1.50 o 
   0   2   9       32.51       36.36      2.83 o 
   1   2   9       28.37       30.66      1.89 o 
   2   2   9       72.94       68.15      2.29 o 
   3   2   9       53.42       50.98      2.25 o 
   4   2   9        3.41        3.33      0.92 o 
   5   2   9       13.96       14.86      1.00 o 
   1   3   9       56.72       54.70      2.69 o 
   2   3   9      139.58      131.50      5.04 o 
   3   3   9       97.45       95.17      2.79 o 
   4   3   9       32.44       28.40      1.41 o 
   0   4   9        2.92        5.55      1.64 o 
   1   4   9       56.15       58.15      2.41 o 
   2   4   9       48.25       44.64      2.11 o 
   3   4   9       60.81       58.24      1.75 o 
   0   0  10      253.94      269.58     10.43 o 
   1   0  10      136.42      132.02      5.58 o 
   2   0  10        0.09        0.47      1.16 o 
   3   0  10      131.40      127.96      4.61 o 
   4   0  10        4.03        3.53      3.13 o 
   1   1  10       18.77       17.48      1.39 o 
   2   1  10        0.50        0.83      0.65 o 
   3   1  10       21.52       22.13      1.57 o 
   4   1  10       17.12       18.37      1.18 o 
   0   2  10      192.33      202.60      6.02 o 
   1   2  10      125.80      118.64      3.49 o 
   2   2  10       16.27       16.57      1.23 o 
   3   2  10       38.62       36.42      1.77 o 
   1   3  10       35.02       34.92      1.97 o 
   2   3  10        4.24        6.77      1.53 o 
                                                 
